# Supplementary material for: Isolation and Characterization of an Atypical Metschnikowia sp. Strain from the Skin Scraping of a Dermatitis Patient
Source: PLoS One. 2016 Jun 9;11(6):e0156119. doi: 10.1371/journal.pone.0156119 (PMC4900598; doi:10.1371/journal.pone.0156119)
Supplement: S2 Table — (XLSX) [file pone.0156119.s006.xlsx]

## Sheet: Sheet1
	No	ITS	Organism name	Strain/Isolate name	Origin	Country
	1	JN581129	Metschnikowia sp.	L7-2	-	Taiwan
	2	JN581125	Metschnikowia sp.	F450	-	Taiwan
	3	JN581119	Metschnikowia sp.	ZB145	-	Taiwan
	4	JN581130	Metschnikowia sp.	356	-	Taiwan
	5	EF568059	Metschnikowia reukaufii	WM 798	-	-
	6	NR_111252	Metschnikowia reukaufii	CBS 5834	-	-
	7	NR_119735	Metschnikowia agaves	CBS 7744	Rotten leaf of host plant	Mexico
	8	NR_077083	Metschnikowia viticola	CBS 9950	-	-
	9	NR_077075	Metschnikowia drosophilae	CBS 8809	Flower of host plant	Cayman Islands
	10	NR_111376	Metschnikowia chrysoperlae	ATCC MYA-4304	-	-
