# Supplementary material for: Isolation and Characterization of an Atypical Metschnikowia sp. Strain from the Skin Scraping of a Dermatitis Patient
Source: PLoS One. 2016 Jun 9;11(6):e0156119. doi: 10.1371/journal.pone.0156119 (PMC4900598; doi:10.1371/journal.pone.0156119)
Supplement: S3 Table — (XLSX) [file pone.0156119.s007.xlsx]

## Sheet: Sheet1
	No	D1/D2	Organism name	Strain/Isolate name	Origin	Country
	1	JN581109	Metschnikowia sp.	ZB145	-	Taiwan
	2	JX515994	Metschnikowia sp.	11-1129	Skin of fallen pod	Guatemala
	3	JN581108	Metschnikowia sp.	F450	-	Taiwan
	4	JN581105	Metschnikowia sp.	L7-2	-	Taiwan
	5	AJ716114	Metschnikowia reukaufii	CBS 9706	Nectar of Epilobium angustifolium	Germany
	6	JQ689031	Metschnikowia agaves	NRRL Y-17915	-	USA
	7	MAU84243	Metschnikowia agaves	-	-	USA
	8	AF279303	Metschnikowia drosophilae	-	-	Canada
	9	MGU45737	Metschnikowia gruessii	-	-	USA
	10	JX067804	Metschnikowia gruessii	SAP966.2	Floral nectar	Spain
	11	AY626892	Metschnikowia viticola	NCAIM Y.01705	-	Hungary
	12	JN544019	Metschnikowia viticola	Bo170	-	Taiwan
	13	KF735102	Metschnikowia viticola	BBMCZ7-8	-	France
	14	FJ614652	Metschnikowia chrysoperlae	ATCC MYA-4304	-	USA
	15	NRRL Y-27947	Metschnikowia chrysoperlae	DQ655693	Gut of Corydalus cornutus	USA
	16	JX103181	Metschnikowia pulcherrima	CEC WC-S-25	-	China
	17	MLU45733	Metschnikowia lunata	-	-	USA
	18	MKU45735	Metschnikowia krissii	-	-	USA
	19	AF529297	Metschnikowia bicuspidata	-	-	Taiwan
	20	EU056292	Metschnikowia bicuspidata	MZKI K-212	-	Slovenia
	21	MAU44824	Metschnikowia australis	-	-	USA
	22	JQ769316	Metschnikowia australis	071209-L1-C2-lev1	Limpet	Chile
	23	HF547281	Metschnikowia aff. fructicola	NCYC 3400	Dead wasp, from wasps nest	United Kingdom
	24	KF735100	Metschnikowia aff. fructicola	BBMV3-4	-	France
	25	AF389527	Metschnikowia kunwiensis	-	-	Korea
	26	AJ716107	Metschnikowia kunwiensis	CBS 9680	Body surface of Bombus pascuorum	Germany
	27	AB435077	Metschnikowia koreensis	-	Sediment in mangrove forest	Thailand
	28	KC160550	Metschnikowia koreensis	NDMBP52	Aromatic plant tissue	China
	29	MHU45734	Metschnikowia hawaiiensis	-	-	USA
	30	AF406927	Metschnikowia continentalis var. continentalis	CBS 9037	-	Germany
	31	AB697756	Metschnikowia lopburiensis	DMKU-RK277	Rice leaves	Thailand
	32	AB697755	Metschnikowia saccharicola	DMKU-RK500	Sugarcane leaves	Thailand
	33	AJ745108	Metschnikowia andauensis	HA 1622	Gut of a caterpillar	Austria
