# Supplementary material for: Isolation and Characterization of an Atypical Metschnikowia sp. Strain from the Skin Scraping of a Dermatitis Patient
Source: PLoS One. 2016 Jun 9;11(6):e0156119. doi: 10.1371/journal.pone.0156119 (PMC4900598; doi:10.1371/journal.pone.0156119)
Supplement: S4 Table — (XLSX) [file pone.0156119.s008.xlsx]

## Sheet: Sheet1
PM1 MicroPlate for Carbon sources		PM2 MicroPlate for Carbon sources		PM3 MicroPlate for Nitrogen sources		PM4 MicroPlate for Phosphorus and sulfur		PM5 MicroPlate for Nutrient Supplements		PM6 MicroPlate for Peptide Nitrogen Sources		PM7 MicroPlate for Peptide Nitrogen Sources		PM8 MicroPlate for Peptide Nitrogen Sources		PM9 MicroPlate for Osmolytes		PM10 MicroPlate for pH
L-arabinose	+	Chondroitin Sulfate C	-	Ammonia	+	Phosphate	+	L-Alanine	+	Ala–Ala	-	Leu-Ser	+	Ala–Asp	-	1% NaCl	+	pH 3.5	+
N-acetyl-D-glucosamine	+	α-Cyclodextrin	-	Nitrite	-	Pyrophosphate	+	L-Arginine	+	Ala–Arg	+	Leu-Trp	-	Ala–Gln	+	2% NaCl	+	pH 4	+
D-saccharic acid	-	β-Cyclodextrin	-	Nitrate	-	Trimetaphosphate	+	L-Asparagine	+	Ala–Asn	-	Leu-Val	-	Ala–lle	-	3% NaCl	+	pH 4.5	+
Succinic acid	-	γ-Cyclodextrin	-	Urea	+	Tripolyphosphate	+	L-Aspartic Acid	+	Ala–Glu	-	Lys-Ala	+	Ala-Met	+	4% NaCl	+	pH 5	+
D-galactose	+	Dextrin	-	Biuret	-	Triethyl Phosphate	-	L-Cysteine	+	Ala–Gly	-	Lys-Arg	+	Ala–Val	-	5% NaCl	+	pH 5.5	+
L-aspartic acid	-	Gelatin	-	L-Alanine	+	Hypophosphite	-	L-Glutamic Acid	+	Ala–His	+	Lys-Glu	+	Asp–Ala	-	5.5% NaCl	+	pH 6	+
L-proline	-	Glycogen	-	L-Arginine	+	Adenosine-2’-monophosphate	+	Adenosine-3’,5’-cyclic monophosphate	+	Ala-Leu	-	Lys-Ile	+	Asp–Gln	-	6% NaCl	+	pH 7	+
D-alanine	-	Inulin	-	L-Asparagine	+	Adenosine-3’-monophosphate	+	Adenine	-	Ala-Lys	+	Lys-Leu	+	Asp–Gly	-	6.5% NaCl	+	pH 8	+
D-trehalose	+	Laminarin	-	L-Aspartic Acid	+	Adenosine-5’-monophosphate	+	Adenosine	+	Ala–Phe	-	Lys-Lys	+	Glu-Ala	+	7% NaCl	+	pH 8.5	+
D-mannose	+	Mannan	-	L-Cysteine	+	Adenosine-2’,3’-cyclic monophosphate	+	2’-Deoxyadenosine	+	Ala–Pro	+	Lys-Phe	-	Gly–Asn	+	8% NaCl	+	pH 9	+
Dulcitol	+	Pectin	-	L-Glutamic Acid	+	Adenosine-3’,5’-cyclic monophosphate	+	L-Glutamine	+	Ala–Ser	+	Lys-Pro	+	Gly–Asp	-	9% NaCl	+	pH 9.5	+
D-serine	-	N-Acetyl-D-Galactosamine	-	L-Glutamine	+	Thiophosphate	-	Glycine	+	Ala–Thr	-	Lys-Ser	+	Gly–lle	-	10% NaCl	+	pH 10	+
D-sorbitol	-	N-Acetyl Neuraminic acid	-	Glycine	+	Dithiophosphate	-	L-Histidine	+	Ala–Trp	-	Lys-Thr	+	His–Ala	+	6% NaCl + Betaine	+	pH 4.5 + L-Alanine	+
Glycerol	-	β-D-Allose	-	L-Histidine	+	D,L-α-Glycerol Phosphate	+	L-Isoleucine	-	Ala–Tyr	-	Lys-Trp	-	His–Glu	+	6% NaCl + N,N Dimethyl glycine	-	pH 4.5 + L-Arginine	-
L-fucose	-	Amygdalin	-	L-Isoleucine	-	β-Glycerol Phosphate	+	L-Leucine	+	Arg-Ala	+	Lys-Tyr	+	His–His	-	6% NaCl + Sarcosine	+	pH 4.5 + L-Asparagine	+
D-glucuronic acid	+	D-Arabinose	+	L-Leucine	-	Carbamyl Phosphate	-	L-Lysine	+	Arg-Arg	+	Lys-Val	+	Ile–Asn	-	6% NaCl + Dimethyl sulphonyl propionate	+	pH 4.5 + L-Aspartic Acid	+
D-gluconic acid	-	D-Arabitol	-	L-Lysine	+	D-2-Phospho-Glyceric Acid	+	L-Methionine	+	Arg-Asp	+	Met–Arg	+	Ile–Leu	-	6% NaCl + MOPS	+	pH 4.5 + L-Glutamic Acid	+
D,L-α-glycerol phosphate	-	L-Arabitol	-	L-Methionine	+	D-3-Phospho-Glyceric Acid	+	L-Phenylalanine	+	Arg-Gln	-	Met–Asp	-	Leu-Asn	-	6% NaCl + Ectoine	+	pH 4.5 + L-Glutamine	+
D-xylose	+	Arbutin	+	L-Phenylalanine	+	Guanosine-2’-monophosphate	+	Guanosine-3’,5’-cyclic monophosphate	+	Arg-Glu	+	Met–Gln	-	Leu-His	+	6% NaCl + Choline	+	pH 4.5 + Glycine	+
L-lactic acid	-	2-Deoxy-D-Ribose	+	L-Proline	-	Guanosine-3’-monophosphate	+	Guanine	+	Arg-Ile	+	Met–Glu	-	Leu-Pro	+	6% NaCl + Phosphorylcholine	+	pH 4.5 + L-Histidine	+
Formic acid	-	i-Erythritol	-	L-Serine	+	Guanosine-5’-monophosphate	+	Guanosine	+	Arg-Leu	+	Met–Gly	+	Leu-Tyr	+	6% NaCl + Creatine	+	pH 4.5 + L- Isoleucine	+
D-mannitol	-	D-Fucose	-	L-Threonine	-	Guanosine-2’,3’-cyclic monophosphate	+	2’-Deoxyguanosine	+	Arg-Lys	+	Met–His	+	Lys-Asp	+	6% NaCl + Creatinine	+	pH 4.5 + L-Leucine	+
L-glutamic acid	-	3-O-β-D-Galactopyranosyl-D-Arabinose	-	L-Tryptophan	+	Guanosine-3’,5’-cyclic monophosphate	+	L-Proline	+	Arg-Met	+	Met–Ile	-	Lys-Gly	+	6% NaCl + L-Carnitine	+	pH 4.5 + L-Lysine	+
D-glucose-6-phosphate	-	Gentiobiose	-	L-Tyrosine	+	Phosphoenol Pyruvate	+	L-Serine	+	Arg-Phe	-	Met–Leu	-	Lys-Met	+	6% NaCl + KCl	+	pH 4.5 + L-Methionine	+
D-galactonic acid-γ-lactone	-	L-Glucose	-	L-Valine	+	Phospho-Glycolic Acid	+	L-Threonine	-	Arg-Ser	+	Met–Lys	-	Met–Thr	-	6% NaCl + L-proline	+	pH 4.5 + L-Phenylalanine	+
D,L-Malic acid	-	Lactitol	-	D-Alanine	-	D-Glucose-1-Phosphate	+	L-Tryptophan	-	Arg-Trp	-	Met–Met	-	Met–Tyr	-	6% NaCl + N-Acethyl-L-glutamine	+	pH 4.5 + L-Proline	+
D-Ribose	+	D-Melezitose	-	D-Asparagine	-	D-Glucose-6-Phosphate	+	L-Tyrosine	+	Arg-Tyr	+	Met–Phe	-	Phe–Asp	-	6% NaCl + β-Glutamic acid	+	pH 4.5 + L-Serine	+
Tween 20	-	Maltitol	-	D-Aspartic Acid	-	2-Deoxy-D-Glucose 6-Phosphate	-	L-Valine	+	Arg-Val	+	Met–Pro	+	Phe–Glu	-	6% NaCl + γ–Amino-N-butyric acid	+	pH 4.5 + L-Threonine	-
L-Rhamnose	-	α-Methyl-D-Glucoside	-	D-Glutamic Acid	-	D-Glucosamine-6-Phosphate	-	L-isoleucine + L-Valine	+	Asn–Glu	+	Met–Trp	-	Gln-Glu	+	6% NaCl + Glutathione	+	pH 4.5 + L-Tryptophan	+
D-Fructose	+	β-Methyl-D-Galactoside	-	D-Lysine	-	6-Phospho-Gluconic Acid	+	trans-4-Hydroxy L-Proline	+	Asn–Val	+	Met–Val	-	Phe–Met	-	6% NaCl + Glycerol	+	pH 4.5 + L-Tyrosine	+
Acetic Acid	-	3-Methyl Glucose	-	D-Serine	-	Cytidine-2’-monophosphate	+	(5) 4-Amino-Imidazole-4(5)-Carboxamide	+	Asp–Asp	-	Phe–Ala	+	Phe–Tyr	-	6% NaCl + Trehalose	+	pH 4.5 + L-Valine	+
α-D-Glucose	+	β-Methyl-D-Glucuronic Acid	-	D-Valine	-	Cytidine-3’-monophosphate	+	Hypoxanthine	+	Asp–Glu	-	Phe–Gly	+	Phe–Val	-	6% NaCl + Trimethylamine-N-oxide	+	pH 4.5 + Hydroxy-L-Proline	+
Maltose	-	α-Methyl-D-Mannoside	-	L-Citrulline	+	Cytidine-5’-monophosphate	+	Inosine	+	Asp–Leu	-	Phe–Ile	+	Pro-Arg	+	6% NaCl + Trimethylamine	+	pH 4.5 + L-Ornithine	+
D-Melibiose	-	β-Methyl-D-Xyloside	-	L-Homoserine	+	Cytidine-2’,3’-cyclic mono-phosphate	-	2’-Deoxyinosine	+	Asp–Lys	-	Phe–Phe	+	Pro-Asn	+	6% NaCl + Octopine	+	pH 4.5 + L-Homoarginine	+
Thymidine	-	Palatinose	+	L-Ornithine	-	Cytidine-3’,5’-cyclic monophosphate	+	L-Ornithine	+	Asp–Phe	-	Phe–Pro	+	Pro-Glu	+	6% NaCl + Trigonelline	+	pH 4.5 + L-Homoserine	+
L-Asparagine	-	D-Raffinose	-	N-Acetyl-D,L-Glutamic Acid	-	D-Mannose-1-Phosphate	+	L-Citrulline	+	Asp–Trp	-	Phe–Ser	-	Pro-Ile	-	3% Potassium chloride	+	pH 4.5 + Anthranilic acid	-
D-Aspartic Acid	-	Salicin	-	N-Phthaloyl-L-glutamic Acid	+	D-Mannose-6-Phosphate	+	Chorismic Acid	-	Asp–Val	-	Phe-Trp	-	Pro-Lys	-	4% Potassium chloride	+	pH 4.5 + L-Norleucine	+
D-Glucosaminic Acid	-	Sedoheptulosan	-	L-Pyroglutamic Acid	-	Cysteamine-S-Phosphate	+	(-)Shikimic Acid	+	Cys–Gl	-	Pro-Ala	+	Pro-Ser	-	5% Potassium chloride	+	pH 4.5 + L-Norvaline	+
1,2-Propanediol	-	L-Sorbose	-	Hydroxylamine	-	Phospho-L-Arginine	+	L-Homoserine Lactone	+	Gln-Gln	+	Pro-Asp	-	Pro-Trp	+	6% Potassium chloride	+	pH 4.5 + α-Amino-N-butyric acid	+
Tween 40	-	Stachyose	-	Methylamine	-	O-Phospho-D-Serine	+	D-Alanine	+	Gln-Gly	+	Pro-Gln	+	Pro-Val	+	2% Sodium sulfate	+	pH 4.5 + p-Aminobenzoate	-
α-Ketoglutaric acid	-	D-Tagatose	-	N-Amylamine	-	O-Phospho-L-Serine	+	D-Aspartic Acid	+	Glu-Asp	-	Pro-Gly	-	Ser-Asn	-	3% Sodium sulfate	+	pH 4.5 + L-Cysteic acid	-
α-Ketobutyric acid	-	Turanose	-	N-Butylamine	-	O-Phospho-L-Threonine	+	D-Glutamic Acid	+	Glu-Glu	-	Pro-Hyp	-	Ser-Asp	-	4% Sodium sulfate	+	pH 4.5 + D-Lysine	-
α-Methyl-D-Galactoside	-	Xylitol	-	Ethylamine	-	Uridine-2’-monophosphate	+	D,L-α,ε-Diamino-pimelic Acid	+	Glu-Gly	-	Pro-Leu	-	Ser-Gln	-	5% Sodium sulfate	+	pH 4.5 + 5-Hydroxy Lysine	+
α-D-Lactose	-	N-Acetyl-D-Glucosaminitol	-	Ethanolamine	-	Uridine-3’-monophosphate	+	Cytosine	+	Glu-Ser	-	Pro-Phe	-	Ser-Glu	-	5% Ethyleneglycol	+	pH 4.5 + 5-Hydroxy Tryptophan	+
Lactulose	-	γ-Amino Butyric Acid	-	Ethylenediamine	-	Uridine-5’-monophosphate	+	Cytidine	+	Glu-Trp	-	Pro-Pro	+	Thr–Asp	-	10% Ethyleneglycol	+	pH 4.5 + D,L-Diaminopimelic acid	+
Sucrose	-	δ-Amino Valeric Acid	-	Putrescine	+	Uridine-2’,3’-cyclic monophosphate	+	2’-Deoxycytidine	+	Glu-Tyr	-	Pro-Tyr	+	Thr–Gln	-	15% Ethyleneglycol	+	pH 4.5 + Trimethylamine-N-oxide	+
Uridine	-	Butyric Acid	-	Agmatine	+	Uridine-3’,5’-cyclic monophosphate	-	Putrescine	+	Glu-Val	-	Ser-Ala	-	Thr–Phe	-	20% Ethyleneglycol	+	pH 4.5 + Urea	+
L-Glutamine	-	Capric Acid	-	Histamine	-	O-Phospho-D-Tyrosine	-	Spermidine	+	Gly–Ala	-	Ser-Gly	-	Thr–Ser	-	1% Sodium formate	+	pH 9.5 + L-Alanine	-
m-Tartaric Acid	-	Caproic Acid	-	β-Phenylethylamine	-	O-Phospho-L-Tyrosine	+	Spermine	+	Gly–Arg	+	Ser-His	+	Trp–Val	-	2% Sodium formate	+	pH 9.5 + L-Arginine	-
D-Glucose-1-Phosphate	-	Citraconic Acid	-	Tyramine	-	Phosphocreatine	+	Pyridoxine	+	Gly–Cys	-	Ser-Leu	-	Tyr–lle	-	3% Sodium formate	+	pH 9.5 + L-Asparagine	-
D-Fructose-6-Phosphate	-	D,L-Citramalic Acid	-	Acetamide	-	Phosphoryl Choline	+	Pyridoxal	+	Gly–Gly	-	Ser-Met	+	Tyr–Val	-	4% Sodium formate	+	pH 9.5 + L-Aspartic Acid	+
Tween 80	-	D-Glucosamine	+	Formamide	-	O-Phosphoryl-Ethanolamine	-	Pyridoxamine	+	Gly–His	+	Ser-Phe	-	Val–Ala	-	5% Sodium formate	+	pH 9.5 + L-Glutamic Acid	+
α-Hydroxyglutaric Acid-γ-Lactone	-	2-Hydroxybenzoic Acid	-	Glucuronamide	+	Phosphono Acetic Acid	-	β-Alanine	+	Gly–Leu	-	Ser-Pro	+	Val–Gln	-	6% Sodium formate	+	pH 9.5 + L-Glutamine	+
α-Hydroxybutyric Acid	-	4-Hydroxybenzoic Acid	-	D, L-Lactamide	-	2-Aminoethyl Phosphonic Acid	-	D-Pantothenic Acid	+	Gly–Lys	-	Ser-Ser	+	Val–Glu	-	2% Urea	+	pH 9.5 + Glycine	+
β-Methyl-D-Glucoside	-	β-Hydroxybutyric Acid	-	D-Glucosamine	-	Methylene Diphosphonic Acid	-	Orotic Acid	-	Gly–Met	-	Ser-Tyr	-	Val–Lys	-	3% Urea	+	pH 9.5 + L-Histidine	+
Adonitol	-	γ-Hydroxybutyric Acid	-	D-Galactosamine	-	Thymidine-3’-monophosphate	+	Uracil	+	Gly–Phe	+	Ser-Val	-	Val–Met,	-	4% Urea	+	pH 9.5 + L-Isoleucine	-
Maltotriose	-	α-Keto Valeric Acid	-	D-Mannosamine	-	Thymidine-5’-monophosphate	+	Uridine	+	Gly–Pro	+	Thr–Ala	-	Val–Phe	-	5% Urea	-	pH 9.5 + L-Leucine	-
2-Deoxyadenosine	-	Itaconic Acid	-	N-Acetyl-D-Glucosamine	+	Inositol Hexaphosphate	+	2’-Deoxyuridine	+	Gly–Ser	-	Thr–Arg	+	Val-Pro	+	6% Urea	-	pH 9.5 + L-Lysine	+
Adenosine	-	5-Keto-D-Gluconic Acid	+	N-Acetyl-Galactosamine	-	Thymidine 3’,5’-cyclic monophosphate	-	Quinolinic Acid	+	Gly–Thr	-	Thr-Glu	-	Val–Ser	-	7% Urea	-	pH 9.5 + L-Methionine	-
Gly-Asp	-	D-Lactic Acid Methyl Ester	-	N-Acetyl-D-Mannosamine	-	Sulfate	+	Nicotinic Acid	+	Gly–Trp	-	Thr-Gly	-	β-Ala-Ala	-	1% Sodium Lactate	+	pH 9.5 + L-Phenylalanine	+
Citric Acid	-	Malonic Acid	-	Adenine	-	Thiosulfate	-	Nicotinamide	-	Gly–Tyr	-	Thr-Leu	-	β-Ala–Gly	-	2% Sodium Lactate	+	pH 9.5 + L-Proline	+
m-Inositol	-	Melibonic Acid	-	Adenosine	+	Tetrathionate	+	β-Nicotinamide Adenine Dinucleotide	+	Gly–Val	-	Thr–Met	-	β-Ala–His	-	3% Sodium Lactate	+	pH 9.5 + L-Serine	+
D-Threonine	-	Oxalic Acid	-	Cytidine	-	Thiophosphate	-	δ-Amino-Levulinic Acid	+	His–Asp	-	Thr-Pro	-	Met-β-Ala	+	4% Sodium Lactate	+	pH 9.5 + L-Threonine	-
Fumaric Acid	-	Oxalomalic Acid	+	Cytosine	-	Dithiophosphate	-	Hematin	+	His–Gly	+	Trp–Ala	-	β-Ala–Phe	-	5% Sodium Lactate	+	pH 9.5 + L-Tryptophan	+
Bromosuccinic acid	-	Quinic Acid	-	Guanine	-	L-Cysteine	-	Deferoxamine Mesylate	+	His–Leu	+	Trp–Arg	-	D-Ala-D-Ala	-	6% Sodium Lactate	+	pH 9.5 + L-Tyrosine	+
Propionic Acid	-	D-Ribono-1,4-Lactone	-	Guanosine	+	D-Cysteine	-	D-(+)-Glucose	+	His–Lys	+	Trp–Asp	-	D-Ala-Gly	-	7% Sodium Lactate	+	pH 9.5 + L-Valine	-
Mucic Acid	-	Sebacic Acid	-	Thymine	-	Cys-Gly	-	N-Acetyl-D-Glucosamine	+	His–Met	-	Trp–Glu	-	D-Ala-Leu	-	8% Sodium Lactate	+	pH 9.5 + Hydroxy-L-Proline	+
Glycolic Acid	-	Sorbic Acid	+	Thymidine	-	L-Cysteic Acid	-	Thymine	+	His–Pro	+	Trp-Gly	-	D-Leu-D-Leu	-	9% Sodium Lactate	+	pH 9.5 + L-Ornithine	+
Glyoxylic Acid	-	Succinamic Acid	-	Uracil	-	Cysteamine	-	Glutathione (reduced form)	+	His–Ser	+	Trp-Leu	-	D-Leu-Gly	-	10% Sodium Lactate	+	pH 9.5 + L-Homoarginine	-
D-Cellobiose	-	D-Tartaric Acid	-	Uridine	-	L-Cysteine Sulfinic Acid	-	Thymidine	+	His–Trp	+	Trp-Lys	+	D-Leu-Tyr	-	11% Sodium Lactate	+	pH 9.5 + L-Homoserine	+
Inosine	-	L-Tartaric Acid	-	Inosine	+	N-Acetyl-L-Cysteine	-	Oxaloacetic Acid	+	His–Tyr	-	Trp–Phe	-	γ-Glu–Gly	+	12% Sodium Lactate	+	pH 9.5 + Anthranilic acid	-
Gly-Glu	-	Acetamide	-	Xanthine	+	S-Methyl-L-Cysteine	-	D-Biotin	-	His–Val	+	Trp-Ser	-	γ-D-Glu–Gly	-	20mM Sodium Phosphate pH 7	+	pH 9.5 + L-Norleucine	-
Tricarballylic acid	-	L-Alaninamide	-	Xanthosine	-	Cystathionine	-	Cyano-Cobalamine	-	Ile–Ala	-	Trp–Trp	-	Gly-D-Ala	-	50mM Sodium Phosphate pH 7	+	pH 9.5 + L-Norvaline	-
L-Serine	-	N-Acetyl-L-glutamic acid	-	Uric Acid	+	Lanthionine	-	p-Amino-Benzoic Acid	+	Ile–Arg	-	Trp–Tyr	-	Gly-D-Asp	-	100mM Sodium Phosphate pH 7	+	pH 9.5 + Agmatine	-
L-Threonine	-	L-Arginine	-	Alloxan	-	Glutathione	-	Folic Acid	+	Ile–Gln	-	Tyr–Ala	-	Gly-D-Ser	-	200mM Sodium Phosphate pH 7	+	pH 9.5 + Cadaverine	+
L-Alanine	-	Glycine	-	Allantoin	+	D,L-Ethionine	-	Inosine + Thiamine	+	Ile–Gly	-	Tyr–Gln	+	Gly-D-Thr	-	20mM Sodium Benzoate pH 5.2	-	pH 9.5 + Putrescine	-
Ala-Gly	-	L-Histidine	-	Parabanic Acid	+	L-Methionine	+	Thiamine	+	Ile–His	+	Tyr–Glu	+	Gly-D-Val	-	50mM Sodium Benzoate pH 5.2	-	pH 9.5 + Histamine	+
Acetoacetic Acid	-	L-Homoserine	-	D, L-α-Amino-N-Butyric Acid	+	D-Methionine	-	Thiamine Pyrophosphate	+	Ile–Ile	-	Tyr–Gly	+	Leu-β-Ala	-	100mM Sodium Benzoate pH 5.2	-	pH 9.5 + Phenylethylamine	+
N-Acetyl-β-D-Mannosamine	-	Hydroxy-L-Proline	-	γ-Amino-N-Butyric Acid	+	Gly-Met	+	Riboflavin	+	Ile–Met	-	Tyr–His	+	Leu-D-Leu	-	200mM Sodium Benzoate pH 5.2	-	pH 9.5 + Tyramine	+
Mono-Methylsuccinate	-	L-Isoleucine	-	ε-Amino-N-Caproic Acid	+	N-Acetyl-D,L-Methionine	+	Pyrrolo-Quinoline Quinone	+	Ile–Phe	-	Tyr-Leu	+	Phe-β–Ala	-	10mM Ammonium sulfate pH 8	+	pH 9.5 + Creatine	-
Methylpyruvate	-	L-Leucine	-	D, L-α-Amino-Caprylic Acid	+	L-Methionine Sulfoxide	+	Menadione	+	Ile–Pro	+	Tyr-Lys	+	Ala-Ala–Ala	+	20mM Ammonium sulfate pH 8	+	pH 9.5 + Trimethylamine-N-oxide	-
D-Malic Acid	-	L-Lysine	-	δ-Amino-N-Valeric Acid	+	L-Methionine Sulfone	-	m-Inositol	+	Ile–Ser	+	Tyr–Phe	-	D-Ala-Gly–Gly	-	50mM Ammonium sulfate pH 8	+	pH 9.5 + Urea	+
L-Malic Acid	-	L-Methionine	-	α-Amino-N-Valeric Acid	-	L-Djenkolic acid	-	Butyric Acid	+	lle–Trp	-	Tyr–Trp	-	Gly-Gly-Ala	+	100mM Ammonium sulfate pH 8	+	X-Caprylate	+
Gly-Pro	-	L-Ornithine	-	Ala-Asp	-	Thiourea	-	D,L-α-Hydroxybutyric Acid	-	Ile–Tyr	+	Tyr–Tyr	+	Gly-Gly-D-Leu	-	10mM Sodium Nitrate	+	X–α-D-Glucoside	+
p-Hydroxyphenyl Acetic acid	-	L-Phenylalanine	-	Ala-Gln	-	1-Thio-β-D-Glucose	-	α-Ketobutyric Acid	+	Ile–Val	+	Val–Arg	+	Gly-Gly-Gly	+	20mM Sodium Nitrate	+	X-β-D-Glucoside	+
m-Hydroxyphenyl Acetic acid	-	L-Pyroglutamic Acid	-	Ala-Glu	-	D,L-Lipoamide	-	Caprylic Acid	+	Leu-Ala	-	Val–Asn	-	Gly-Gly-lle	-	40mM Sodium Nitrate	+	X-α-D-Galactoside	+
Tyramine	-	L-Valine	-	Ala-Gly	-	Taurocholic Acid	-	D,L-Thioctic acid	+	Leu-Arg	+	Val–Asp	-	Gly-Gly-Leu	+	60mM Sodium Nitrate	+	X-β-D-Galactoside	+
D-Psicose	+	D,L-Carnitine	-	Ala-His	+	Taurine	+	D,L-Mevalonic Acid lactone	+	Leu-Asp	-	Val–Gly	-	Gly-Gly-Phe	-	80mM Sodium Nitrate	+	X-α-D-Glucuronide	-
L-Lyxose	+	sec-Butylamine	-	Ala-Leu	-	Hypotaurine	+	D,L-Carnitine	+	Leu-Glu	-	Val–His	+	Val-Tyr–Val	+	100mM Sodium Nitrate	+	X-β-D-Glucuronide	+
Glucuronamide	-	D,L-Octopamine	-	Ala-Thr	-	p-Aminobenzene Sulfonic Acid	-	Choline	+	Leu-Gly	-	Val–Ile	-	Gly-Phe–Phe	+	10mM Sodium Nitrite	+	X-β-D-Glucosaminide	+
Pyruvic Acid	+	Putrescine	-	Gly-Asn	+	Butane Sulfonic Acid	+	Tween 20	+	Leu-Ile	+	Val–Leu	-	Leu-Gly–Gly	+	20mM Sodium Nitrite	+	X-β-D-Galactosaminide	+
L-Galactonic Acid-γ-Lactone	-	Dihydroxyacetone	+	Gly-Gln	+	2-Hydroxyethane Sulfonic Acid	+	Tween 40	+	Leu-Leu	-	Val–Tyr	+	Leu-Leu-Leu	+	40mM Sodium Nitrite	-	X-α-D-Mannoside	+
D-Galacturonic acid	+	2,3-Butanediol	-	Gly-Glu	-	Methane Sulfonic Acid	+	Tween 60	+	Leu-Met	+	Val–Val	-	Phe-Gly–Gly	+	60mM Sodium Nitrite	-	X-PO4	+
Phenylethylamine	-	2,3-Butanone	-	Gly-Met	+	Tetramethylene Sulfone	-	Tween 80	+	Leu-Phe	+	γ-Glu–Gly	+	Tyr-Gly–Gly	+	80mM Sodium Nitrite	-	X-SO4	-
2-Aminoethanol	+	3-Hydroxy-2-Butanone	+	Met-Ala	-											100mM Sodium Nitrite	-
+, growth; -, no growth
